# Supplementary material for: Electric Cardioversion vs. Pharmacological with or without Electric Cardioversion for Stable New-Onset Atrial Fibrillation: A Systematic Review and Meta-Analysis
Source: J Clin Med. 2023 Feb 1;12(3):1165. doi: 10.3390/jcm12031165 (PMC9918032; doi:10.3390/jcm12031165)
Supplement: Supplementary file 1 [file jcm-12-01165-s001.zip]

Archive with 1 entries (1 files):
- jcm-2157068-supplementary.pdf
